# Supplementary material for: Urea-driven nitrification contributes to N2O production in the oligotrophic euphotic ocean
Source: ISME J. 2025 Dec 18;19(1):wraf281. doi: 10.1093/ismejo/wraf281 (PMC12774514; doi:10.1093/ismejo/wraf281)
Supplement: Supplementary_Table_S1-S9_wraf281 [file supplementary_table_s1-s9_wraf281.xlsx]

## Sheet: Table S1
Table S1. Depth profile of the environmental parameter, ammonia oxidation, urea oxidation and N2O production rate.
Station	Latitude (°N)	m	Bottom depth (m)	Depth (m)	Temperature (°C)	Salinity	DO (µmol L-1)	Nitrification rate (nmol L-1 d-1)								N2O production rate (nmol L-1 d-1)								Proportion of hybrid N2O (%)
								RAN		RAN under OA		RUN		RUN under OA		RAN-N2O		RAN-N2O under OA		RUN-N2O		RUN-N2O under OA		AN-N2O	AN-N2O under OA	UN-N2O	UN-N2O under OA
								Mean	SD	Mean	SD	Mean	SD	Mean	SD	Mean	SD	Mean	SD	Mean	SD	Mean	SD
F01	4.5	140	4226	5	29.986	34.8835	151.457	0.0323564	0.0264564	0.029565	0.0213545	0.0132695	0.00675655	0.0265314	0.0185656	0.015565	0.005644	0.0215466	0.010545	0.00569326	0.0015626	0.00865326	0.0025644
F01	4.5	140		25	29.926	34.8812	152.552	0.362566	0.102326	0.243651	0.0856532	0.112565	0.0364545	0.221635	0.0953453	0.63257	0.214656	1.03698	0.354561	0.632454	0.234565	0.894545	0.235642	0.88	0.93	0.81	0.76
F01	4.5	140		50	29.8097	35.087	157.97	5.06565	0.821223	4.1488	0.621234	1.26325	0.136456	1.96327	0.235646	8.36958	1.89562	12.3699	1.36246	3.21548	0.866265	5.32655	1.63124	0.82	0.95	0.78	0.7
F01	4.5	140		100	27.534	34.9273	131.353	12.257	2.35645	9.88574	1.35456	1.73804	0.265656	3.77109	0.635565	25.8943	3.36545	45.1793	4.26565	12.0266	2.34565	21.9714	3.61216	0.83	0.89	0.76	0.78
F02	3.15	138.06	4555	5	30.1041	34.6952	152.115	0.0085263	0.0055646	0.0112363	0.00531545	0.005236	0.0023445	0.00589632	0.00214579	0.0136255	0.00535646	0.0165433	0.00656454	0.0052369	0.00132565	0.00563245	0.00254457
F02	3.15	138.06		25	29.9596	35.2649	158.24	0.0125642	0.0065674	0.015237	0.0045965	0.0123564	0.00523456	0.0196352	0.0053645	0.821365	0.361254	0.856332	0.256564	0.326598	0.123544	0.432642	0.136151	0.85	0.86	0.75	0.73
F02	3.15	138.06		50	29.064	35.3709	138.908	0.536249	0.0153156	0.512365	0.145654	0.132546	0.036454	0.359862	0.086612	3.26954	1.02356	5.23452	1.36627	1.3279	0.624564	2.05362	0.695654	0.73	0.76	0.8	0.79
F02	3.15	138.06		100	28.1835	35.4733	122.437	4.72632	1.03566	1.84084	0.36459	1.47449	0.248956	1.92565	0.325975	11.5406	2.36562	14.2705	3.25645	5.73844	1.32626	6.55869	1.32554	0.85	0.84	0.76	0.8
E01	8	130	5706	5	29.8364	33.7654	153.052	0.0035264	0.00152564	0.00198563	0.00123456	0.00124538	0.00055454	0.00245136	0.0012556	0.00863596	0.00256456	0.00885642	0.00235945	0.00326411	0.00124555	0.00385415	0.00142565
E01	8	130		25	29.1563	33.7917	154.599	0.025641	0.01424	0.0186324	0.0054563	0.0153264	0.00635545	0.0642315	0.021545	0.0556564	0.0154637	0.0825469	0.0231456	0.00745621	0.00254457	0.0142357	0.00623116	0.77	0.86
E01	8	130		50	27.9547	34.6458	152.6	0.235896	0.0856456	0.245618	0.102655	0.12583	0.024536	0.189535	0.0654858	3.12456	0.965611	4.36945	1.23263	0.655455	0.244664	0.882356	0.215665	0.86	0.92	0.83	0.73
E01	8	130		100	21.3346	34.7657	117.577	1.02225	0.256597	0.690656	0.154875	0.551632	0.145286	0.848899	0.214479	16.9303	3.26565	19.3882	3.24155	4.64611	1.23457	5.37325	1.32656	0.82	0.88	0.79	0.7
E02	10	130	5919	5	29.2163	33.8705	153.821	0.00235694	0.00125464	0.0020145	0.00102326	0.00105986	0.0005214	0.0016453	0.000535641	0.00412365	0.0012125	0.00452366	0.0022545	0.00235455	0.00125564	0.00364545	0.0013566
E02	10	130		25	29.1892	33.9758	153.952	0.0203649	0.0102456	0.021548	0.0154545	0.0114578	0.0036512	0.0234568	0.0125454	0.0422651	0.0124546	0.0623415	0.0255663	0.0456521	0.0215565	0.0645642	0.0245646	0.83	0.88	0.75	0.71
E02	10	130		50	29.0725	34.1373	154.68	0.621548	0.124566	0.454124	0.21456	0.086325	0.0148659	0.163543	0.0533124	4.52317	1.23566	4.96451	1.36896	1.35266	0.321896	1.96845	0.635646	0.84	0.79	0.75	0.71
E02	10	130		100	26.1542	34.9107	150.512	1.54719	0.356464	0.958328	0.26896	0.273457	0.089565	0.814839	0.245186	9.80733	2.36465	10.8167	3.21547	5.01631	1.25466	8.85551	2.24155	0.75	0.91	0.8	0.76
E03	12	130	5813	5	29.2438	34.0582	151.879	0.00189566	0.0012625	0.00163225	0.00021545	0.00103655	0.000661	0.00152486	0.0003641	0.00361515	0.00146436	0.0056561	0.00245694	0.0015646	0.00102363	0.00325545	0.00152364
E03	12	130		25	29.2388	34.0581	153.661	0.021466	0.0123556	0.0186564	0.00526556	0.0162454	0.006263	0.0256445	0.006545	0.162356	0.0639452	0.125455	0.0362545	0.0563151	0.014568	0.0846563	0.0248856	0.84	0.93	0.84	0.77
E03	12	130		50	28.9916	34.1141	154.942	0.34549	0.135264	0.330155	0.112565	0.102346	0.0362615	0.134545	0.056223	1.36255	0.362154	2.35646	1.25613	0.65844	0.214623	0.684545	0.241515	0.85	0.87	0.81	0.73
E03	12	130		100	26.7127	34.9237	152.526	1.33289	0.625641	0.923126	0.214545	0.435646	0.13651	0.694589	0.214557	8.36645	2.15646	10.9121	2.35646	4.31256	1.59646	6.31515	1.35255	0.72	0.92	0.82	0.7
E04	14	130	5720	5	28.915	34.0316	152.032	0.001235	0.0005215	0.00114523	0.00052656	0.0010237	0.0003645	0.00109635	0.0005125	0.00345645	0.00142565	0.00454563	0.00213454	0.00163556	0.000623646	0.00241545	0.00102566
E04	14	130		25	28.9274	34.0336	153.349	0.00684523	0.001426	0.00512395	0.000845545	0.003526	0.00054155	0.0062531	0.001364	0.0264454	0.0145631	0.0326594	0.0136454	0.0145216	0.00623356	0.0225455	0.00848546		0.89
E04	14	130		50	28.9117	34.0549	154.313	0.163598	0.053565	0.123695	0.021541	0.102369	0.015545	0.256856	0.145254	1.36455	0.632656	2.32641	0.856464	0.659423	0.215656	0.769442	0.215566	0.74	0.86	0.88	0.8
E04	14	130		100	27.428	34.8663	155.586	1.14184	0.325415	0.857256	0.148856	0.799313	0.185964	1.31386	0.257488	9.20191	2.36565	16.9841	3.58495	6.1319	2.17949	6.84749	2.51497	0.9	0.88	0.79	0.76
E05	18	130	5756	5	26.7649	34.6728	157.758	0.0015698	0.000541545	0.00145236	0.000545412	0.00112635	0.000635	0.00114872	0.00014455	0.0024545	0.00135646	0.00264545	0.0014545	0.00124569	0.000564564	0.00156566	0.000451521
E05	18	130		25	26.6008	34.72	158.433	0.0063521	0.002245	0.0036254	0.0014659	0.0026984	0.00136456	0.00302156	0.0012453	0.0345623	0.0169445	0.0469562	0.0184546	0.024566	0.00845456	0.246866	0.0515415	0.8	0.84		0.75
E05	18	130		50	25.4354	34.7219	161.8	0.159644	0.03645	0.135986	0.04155	0.114632	0.0255	0.354545	0.14545	0.862456	0.254316	0.985455	0.324555	0.365966	0.121315	0.424565	0.154612	0.89	0.85	0.8	0.78
E05	18	130		100	24.3561	34.7022	157.852	1.45819	0.265326	0.819584	0.214565	0.551778	0.145657	1.15663	0.362545	7.27294	2.25646	9.89784	2.63565	4.60523	1.56416	5.72175	1.96556	0.89	0.92	0.81	0.71
E06	21	130	5622	5	25.3912	34.6939	171.624	0.00312699	0.00152322	0.00265987	0.0014254	0.00169532	0.000521545	0.00169854	0.0005233	0.00156469	0.000425646	0.00201525	0.0006445	0.0015545	0.000541234	0.00185265	0.000615116
E06	21	130		25	25.1983	34.6828	171.875	0.115693	0.02564	0.102357	0.0215456	0.0659823	0.01536	0.0845213	0.0215456	0.05545	0.0163264	0.0634545	0.0215545	0.0121521	0.025645	0.0364154	0.0145456	0.76	0.78		0.72
E06	21	130		50	25.1377	34.6799	171.7	0.536924	0.246466	0.463198	0.15523	0.245812	0.085454	0.325691	0.105455	1.32655	0.355645	1.53966	0.245436	0.696456	0.254412	1.02655	0.361545	0.78	0.9	0.8	0.7
E06	21	130		100	23.411	34.6243	173.961	2.03295	0.315642	0.842263	0.24545	1.25615	0.362456	1.6352	0.364545	17.48	3.69455	23.4443	5.36564	7.06125	1.36946	8.3646	2.36595	0.83	0.92	0.85	0.71

## Sheet: Table S2
Table S2. Isotopic fractionation or SP values during N2O production and consumption.
source	ε(15N)	ε(18O)	SP	References
aN	6.2 ± 1.5	32.1 ± 1.9	30.3 ± 1.2	[15, 16]
bN	-46.5 ± 0.4	23.5 ± 1.3	31.4 ± 4.2	[16, 17]
nD	-56.9 ± 3.8	8.4 ± 1.4	-10.7 ± 2.9	[15, 18]
De	-15.7 ± 4.9	44.1 ± 6.1	-5.1 ± 1.8	[18–20]
N2O reduction	-15.4 ± 4.7	-7.1 ± 2.1	-5.9 ± 1.4	[21–23]

## Sheet: Table S3
Table S3. Contribution of N2O production estimated based on isotope mixing and fractionation models.
Station	Depth	mean_bN	stdev_bN	mean_aN	stdev_aN	mean_nD	stdev_nD	mean_De	stdev_De
F01	5	0.050822	0.038322	0.491817	0.085504	0.026312	0.022325	0.431049	0.071578
F01	25	0.046057	0.034906	0.758205	0.096982	0.034931	0.02779	0.160807	0.090013
F01	50	0.036598	0.026772	0.778186	0.100049	0.039394	0.040937	0.145822	0.10115
F01	100	0.044749	0.033281	0.842261	0.062853	0.039137	0.033415	0.073853	0.053656
F02	5	0.060556	0.048908	0.526856	0.097997	0.030248	0.028416	0.38234	0.080928
F02	25	0.046852	0.056246	0.722034	0.146615	0.052445	0.063716	0.17867	0.119236
F02	50	0.036154	0.040935	0.826856	0.120768	0.038128	0.053195	0.098862	0.076443
F02	100	0.040262	0.041468	0.81679	0.092123	0.035087	0.033226	0.107861	0.078111
E01	5	0.061042	0.047216	0.435638	0.099553	0.025933	0.025551	0.477387	0.078047
E01	25	0.044883	0.033615	0.790961	0.083918	0.038851	0.030591	0.125305	0.078812
E01	50	0.035748	0.032939	0.824065	0.092955	0.034313	0.038474	0.105875	0.082279
E01	100	0.148678	0.162344	0.592783	0.352909	0.13889	0.194455	0.119649	0.187909
E02	5	0.052482	0.043306	0.542152	0.120614	0.039617	0.051464	0.365749	0.100759
E02	25	0.051291	0.037585	0.871596	0.077801	0.027394	0.029456	0.049719	0.048998
E02	50	0.046321	0.041428	0.804104	0.092869	0.044403	0.045019	0.105172	0.072262
E02	100	0.046041	0.042614	0.829	0.105544	0.042177	0.052144	0.082781	0.066674
E03	5	0.064533	0.046489	0.545954	0.101807	0.031822	0.027523	0.357691	0.08256
E03	25	0.039157	0.030498	0.700189	0.104049	0.032251	0.025017	0.228403	0.097778
E03	50	0.132449	0.14569	0.653615	0.309962	0.105184	0.153398	0.108752	0.167031
E03	100	0.035785	0.063199	0.839291	0.186123	0.057501	0.104336	0.067423	0.064055
E04	5	0.055893	0.041269	0.600004	0.124807	0.0408	0.033164	0.303303	0.112292
E04	25	0.041628	0.040984	0.855678	0.113168	0.034447	0.056692	0.068247	0.065181
E04	50	0.061827	0.111808	0.852255	0.171724	0.037421	0.074059	0.048498	0.049223
E04	100	0.110873	0.151055	0.721292	0.310032	0.082292	0.136793	0.085542	0.129978
E05	5	0.04855	0.047809	0.484926	0.102361	0.032194	0.070684	0.43433	0.079318
E05	25	0.053894	0.071929	0.84764	0.175487	0.03585	0.068228	0.062617	0.10414
E05	50	0.19433	0.145543	0.492819	0.324667	0.152541	0.189625	0.160309	0.180956
E05	100	0.120144	0.158027	0.679712	0.330496	0.06306	0.110227	0.137085	0.19113
E06	5	0.049525	0.054846	0.51933	0.103616	0.032221	0.036019	0.398924	0.087899
E06	25	0.07886	0.099649	0.782535	0.265164	0.059711	0.115874	0.078894	0.124152
E06	50	0.181344	0.187772	0.466586	0.362046	0.186665	0.211812	0.165404	0.20298
E06	100	0.064296	0.111584	0.772368	0.289134	0.086081	0.145686	0.077254	0.118073

## Sheet: Table S4
Table S4. NCycDB output showing number of reads assigned to each gene per metagenome
Genes	E01	E02	E03	E04	E05	F01	F02	Pathway
hcp	34	27	27	12	11	135	73	Anammox
hzo	0	2	0	0	0	3	2	Anammox
hzsA	10	13	11	12	5	13	49	Anammox
hzsB	4	5	7	7	4	8	24	Anammox
NR	3564	3176	3104	2015	1802	3677	5927	Assimilatory nitrate reduction
narB	4002	5453	5535	7327	5422	5433	9866	Assimilatory nitrate reduction
narC	2276	2285	2875	3024	2414	2807	1861	Assimilatory nitrate reduction
nasA	12276	15357	12086	8430	6687	16169	39601	Assimilatory nitrate reduction
nasB	175	165	132	82	75	278	524	Assimilatory nitrate reduction
nirA	5771	6140	6753	5354	3976	5496	7487	Assimilatory nitrate reduction
nirK	7153	5264	3299	2351	1642	11106	12487	Denitrification
nirS	2157	3244	3379	2879	2064	2966	4207	Denitrification
norB	735	1404	601	296	147	1922	1391	Denitrification
norC	574	645	464	277	188	1106	2371	Denitrification
nosZ	3032	3679	3973	2079	1795	5320	4757	Denitrification
napA	3203	2779	3057	947	1217	3527	3725	Denitrification/ Dissimilatory nitrate reduction to ammonia
napB	16	27	28	16	25	64	55	Denitrification/ Dissimilatory nitrate reduction to ammonia
napC	66	230	214	47	38	201	180	Denitrification/ Dissimilatory nitrate reduction to ammonia
narG	1366	1561	1170	389	476	2260	2788	Denitrification/ Dissimilatory nitrate reduction to ammonia
narH	792	1308	1189	1652	1266	2117	2060	Denitrification/ Dissimilatory nitrate reduction to ammonia
narI	155	369	163	82	83	305	716	Denitrification/ Dissimilatory nitrate reduction to ammonia
narJ	274	609	330	158	101	311	1178	Denitrification/ Dissimilatory nitrate reduction to ammonia
narV	6	15	5	3	3	2	19	Denitrification/ Dissimilatory nitrate reduction to ammonia
narW	60	121	19	13	10	54	207	Denitrification/ Dissimilatory nitrate reduction to ammonia
narY	87	184	73	34	23	89	332	Denitrification/ Dissimilatory nitrate reduction to ammonia
narZ	711	1663	552	339	258	840	2909	Denitrification/ Dissimilatory nitrate reduction to ammonia
nirB	9444	14861	9394	7001	4304	11885	36145	Dissimilatory nitrate reduction to ammonia
nirD	2305	2563	2204	1141	910	3075	6234	Dissimilatory nitrate reduction to ammonia
nrfA	31	32	48	63	25	134	77	Dissimilatory nitrate reduction to ammonia
nrfC	2210	2227	2714	1792	1526	4477	2752	Dissimilatory nitrate reduction to ammonia
nrfD	5	3	5	14	4	5	9	Dissimilatory nitrate reduction to ammonia
amoA_A	1451	373	41	0	3	2209	1692	Nitrification
amoA_B	6	8	23	4	2	20	5	Nitrification
amoB_A	1105	310	39	0	3	1906	1392	Nitrification
amoB_B	4	3	5	0	4	18	1	Nitrification
amoC_A	982	271	36	0	2	1882	1287	Nitrification
amoC_B	2	5	3	0	0	12	2	Nitrification
hao	35	45	107	26	20	233	171	Nitrification
nxrA	23	28	13	1	2	18	48	Nitrification
nxrB	279	48	2	0	0	139	327	Nitrification
pmoA	4	13	5	0	2	37	9	nitrite-dependent anaerobic methane oxidation
pmoB	23	27	39	1	5	83	23	nitrite-dependent anaerobic methane oxidation
pmoC	11	23	30	0	1	51	6	nitrite-dependent anaerobic methane oxidation
nifD	62	61	43	146	80	223	376	Nitrogen fixation
nifH	2151	2034	2465	4852	3746	1563	1481	Nitrogen fixation
nifK	60	50	29	97	50	149	323	Nitrogen fixation
nifW	15	6	7	43	32	35	59	Nitrogen fixation
ansB	1499	1398	1317	856	710	1990	2582	Organic degradation and synthesis
asnB	32748	31210	39393	29374	28464	47185	62955	Organic degradation and synthesis
gdh_K00260	531	556	709	375	363	528	804	Organic degradation and synthesis
gdh_K00261	11656	11469	12849	8073	6418	17537	17033	Organic degradation and synthesis
gdh_K00262	10045	9987	10337	6202	5255	12970	27354	Organic degradation and synthesis
gdh_K15371	16411	26429	18155	15043	9984	18072	58662	Organic degradation and synthesis
glnA	82926	75718	89483	77259	66449	106461	102639	Organic degradation and synthesis
glsA	6893	8865	7244	6824	4716	6684	16425	Organic degradation and synthesis
gs_K00264	2892	2588	2677	2246	1558	3621	3548	Organic degradation and synthesis
gs_K00265	75006	82150	99079	89273	72907	107122	117318	Organic degradation and synthesis
gs_K00266	44899	45282	56385	46943	38578	63770	62150	Organic degradation and synthesis
gs_K00284	20457	19827	24026	54352	40052	15244	15585	Organic degradation and synthesis
nao	38	28	27	15	19	42	25	Organic degradation and synthesis
nmo	40766	47379	51577	52837	38742	56472	67668	Organic degradation and synthesis
ureA	1711	1489	1966	4233	3670	3218	2370	Urea oxidation
ureB	1362	1482	1939	4337	3616	2558	2175	Urea oxidation
ureC	11470	10118	11862	23798	20596	20298	15256	Urea oxidation

## Sheet: Table S5
Table S5. Linear discriminate analysis comparing the abundance of protein-coding sequences encoding nitrogen-cycling proteins (NCycDB).
Protein	log (highest mean among all the sites)	Site where significantly higher	log (LDA score)	p-value (Kruskall-Wallis test)
ureC	5.594	PB	4.955	0.01
nirB	5.396	EQ	4.715	0.039
nirK	5.112	EQ	4.61	0.002
ureB	4.838	PB	4.313	0.002
ureA	4.838	PB	4.259	0.007
amoA_A	4.315	EQ	4.071	0.002
amoB_A	4.227	EQ	3.959	0.002
amoC_A	4.196	EQ	3.933	0.002
nirS	4.765	PB	3.835	0.039
norB	4.307	EQ	3.808	0.002
norC	4.193	EQ	3.737	0.002
nxrB	3.464	EQ	3.358	0.002
nxrA	2.629	EQ	3.333	0.007
hao	3.201			-
amoB_B	1.955			-
nrfA	2.975			-
nirD	4.696			-
amoC_B	1.851			-
nirA	5.052			-
amoA_B	2.3			-
nosZ	4.796			-

## Sheet: Table S6
Table S6. Spearman’s correlations between rates and taxon relative abundances
Taxa	Species	Ammonium-driven nitrification rate	Urea-driven nitrification rate	Ammonium-driven N2O production rate	Urea-driven N2O production rate
AOA	Nitrososphaera viennensis	0.612372	0.612372	0.612372	0.612372
	Nitrosopumilus zosterae	-0.142857	0.178571	-0.678571	-0.0714286
	Nitrosopumilus ureiphilus	0.25	0.571429	-0.428571	0.25
	Nitrosopumilus sp. K4	0.321429	0.857143	0.285714	0.714286
	Nitrosopumilus piranensis	0.607143	0.428571	0.821429	0.678571
	Nitrosopumilus oxyclinae	0	0.392857	-0.607143	0.107143
	Nitrosopumilus maritimus	0.178571	0.821429	0	0.571429
	Nitrosopumilus cobalaminigenes	0.5766	0.414431	0.684712	0.2883
	Nitrosopumilus adriaticus	0.75	0.678571	0.142857	0.321429
	Nitrosarchaeum sp. AC2	0.0714286	0.607143	0.535714	0.821429
	Ca. Nitrososphaera evergladensis	0.522544	0.5766	0.522544	0.180187
	Ca. Nitrosotenuis sp. DW1	0	0.642857	0.464286	0.714286
	Ca. Nitrosotenuis cloacae	0.252262	0.0180187	0.684712	0.14415
	Ca. Nitrosotenuis chungbukensis	0.630656	0.594619	0.414431	0.306319
	Ca. Nitrosotenuis aquarius	0.234244	0.684712	0.594619	0.810844
	Ca. Nitrosotalea okcheonensis	0.857143	0.535714	0.25	0.178571
	Ca. Nitrosopumilus sp. SW	0.642857	0.321429	0.571429	0.321429
	Ca. Nitrosopumilus sediminis	0.178571	0.0714286	0	0.142857
	Ca. Nitrosopumilus koreensis	0.5	0.392857	0.642857	0.285714
	Ca. Nitrosopelagicus brevis	0.107143	-0.25	0.714286	0.0357143
	Ca. Nitrosomarinus catalina	0.714286	0.321429	0.178571	0
	Ca. Nitrosocosmicus oleophilus	0.142857	0.571429	-0.214286	0.5
	Ca. Nitrosocosmicus hydrocola	-0.0741249	0.333562	-0.14825	0.259437
	Ca. Nitrosocosmicus franklandus	0.107143	-0.357143	-0.607143	-0.785714
AOB	Nitrosospira sp. NRS527	0.267261	0.668153	0.400892	0.801784
	Nitrosospira multiformis	0.14825	0.2965	0.185312	-0.0741249
	Nitrosospira lacus	0.535714	0	-0.0714286	0.0714286
	Nitrosospira briensis	0.267261	0.668153	0.400892	0.801784
	Nitrosomonas ureae	0	0.535714	0.464286	0.678571
	Nitrosomonas stercoris	-0.607143	-0.428571	-0.821429	-0.678571
	Nitrosomonas sp.	0.252262	0.612637	-0.0360375	0.414431
	Nitrosomonas eutropha	-0.162169	0.252262	0.810844	0.594619
	Nitrosococcus watsonii	0.142857	-0.571429	0.0357143	-0.428571
	Nitrosococcus wardiae	0.0714286	-0.178571	0.428571	-0.107143
	Nitrosococcus oceani	-0.678571	0.107143	-0.107143	0.0714286
	Nitrosococcus halophilus	0	0.428571	0.642857	0.0714286
NOB	Nitrospira tepida	0.642857	0.464286	0.821429	0.428571
	Nitrospira sp. KM1	-0.142857	-0.5	0.214286	-0.357143
	Nitrospira moscoviensis	0.464286	0.5	0.607143	0.142857
	Nitrospira japonica	-0.407687	-0.481812	0.185312	-0.518875
	Nitrospina watsonii	0.214286	0.142857	0.857143	0.178571
	Ca. Nitrospira_inopinata	-0.408248	0.204124	-0.204124	0.408248
Note: Bolded numbers indicate significant correlations (p<0.05).

## Sheet: Table S7
Table S7. Assemblage information of four WTP MAGs.
Metagenome assembled genomes	Completeness (%)	Contamination (%)	Size (bp)	Contigs	GC (%)	Sampling spot (and depth)	Fastani_reference	Fastani_ani	Note
WTP_1	75.46	1.779	741820	194	33.2	E03 100m	GCA_902552015.1	97.31	Ca. Nitrosopelagicus-like AOA (WCA clade)
WTP_2	72.65	2.75	780362	68	31.4	F01 100m	Candidatus Nitrosomarinus sp. GoM_MAG2	98.46	Ca. Nitrosomarinus-like AOA
WTP_3	65.4	6.061	664567	252	35.1	F01 100m	Nitrosopelagicus sp. REDSEA-S31_B2	97.08	Ca. Nitrosopelagicus-like AOA (WCA clade)
WTP_4	64.56	3.398	587864	140	33.1	F02 100m	GCA_902552015.1	95.81	Ca. Nitrosopelagicus-like AOA (WCA clade)

## Sheet: Table S8
Table S8.Characteristics of primer sets, including the 16S rRNA and qPCR, used for the amplification and analysis of genes involved in nitrification processes.
Target genes	Primers	Sequence (5'-3')	Length (bp)	Reference
16S rRNA	515F	GTGCCAGCMGCCGCGGTAA	~310bp	[24]
	806R	GGACTACHVGGGTWTCTAAT
AOA-amoA	Arch-amoAF	STAATGGTCTGGCTTAGACG	~635bp	[25]
	Arch-amoAR	GCGGCCATCCATCTGTATGT
AOB-amoA	amoA1F	GGGGTTTCTACTGGTGGT	~491bp	[26]
	amoA2R	CCCCTCTGCAAAGCCTTCTTC
Thaumarchaeota ureC	Thaum-UreC for	ATGCAATYTGTAATGGAACWACWAC	~245bp	[27]
	Thaum-UreC rev	AGTTGTYCCCCAATCTTCATGTAATTTTA

## Sheet: Table S9
Table S9.Metadata of TARA Oceans and estuary metagenome-assembled microbial genomes analysed in this study.
Genome ID	Latitude	Longitude	Urea-type AOA	Species
tara098_bact_meso	-28.1753	-107.522	0.585	TOBG_SP-139
tara100_prot_meso	-13.0023	-95.9759	0.024	TOBG_SP-139
tara110_bact_meso	-2.0133	-84.589	0.224	TOBG_SP-139
tara110_prot_meso	-2.0133	-84.589	0.065	TOBG_SP-139
tara111_bact_meso	-16.9601	-100.633	0.418	TOBG_SP-139
tara111_prot_meso	-16.9601	-100.633	0.001	TOBG_SP-139
tara112_bact_meso	-23.2811	-129.395	0.508	TOBG_SP-139
tara122_girus_dcm	-8.9971	-139.196	0.001	TOBG_SP-139
tara122_girus_meso	-8.9971	-139.196	0.419	TOBG_SP-139
tara122_prot_meso	-8.9971	-139.196	0.176	TOBG_SP-139
tara122_virus_meso	-8.9971	-139.196	0.003	TOBG_SP-139
tara123_girus_epi	-8.9068	-140.283	0.008	TOBG_SP-139
tara123_prot_epi	-8.9068	-140.283	0.001	TOBG_SP-139
tara125_girus_surface	-8.9058	-142.618	0.037	TOBG_SP-139
tara125_prot_epi	-8.9058	-142.618	0.009	TOBG_SP-139
tara128_bact_dcm	0.0138	-153.639	0.02	TOBG_SP-139
tara128_bact_surface	0.0138	-153.639	0.021	TOBG_SP-139
tara128_prot_dcm	0.0138	-153.639	0.013	TOBG_SP-139
tara128_prot_surface	0.0138	-153.639	0.008	TOBG_SP-139
tara133_bact_meso	35.2698	-127.727	0.063	TOBG_NP-142
tara137_bact_dcm	14.1747	-116.704	0.06	TOBG_NP-142
tara137_prot_meso	14.1747	-116.704	0.001	TOBG_NP-142
tara004_bact_dcm	36.5533	-6.5669	0.032	TOBG_NAT-42
tara141_bact_surface	9.8481	-80.0454	0.002	TOBG_NAT-42
tara142_bact_meso	25.5264	-88.394	0.007	TOBG_NAT-42
tara145_bact_meso	39.2305	-70.0377	0.053	TOBG_NAT-42
tara145_bact_surface	39.2305	-70.0377	0.606	TOBG_NAT-42
tara146_bact_meso	34.6712	-71.3093	0.1	TOBG_NAT-42
tara146_bact_surface	34.6712	-71.3093	0.013	TOBG_NAT-42
tara146_prot_meso	34.6712	-71.3093	0.007	TOBG_NAT-42
tara149_prot_meso	34.1132	-49.9181	0.004	TOBG_NAT-42
tara149_prot_surface	34.1132	-49.9181	0.01	TOBG_NAT-42
tara150_bact_dcm	35.8427	-37.1526	0.003	TOBG_NAT-42
tara150_prot_surface	35.8427	-37.1526	0.001	TOBG_NAT-42
tara151_bact_dcm	36.1375	-28.935	0.231	TOBG_NAT-42
tara151_prot_dcm	36.1375	-28.935	0.06	TOBG_NAT-42
tara152_bact_meso	43.6792	-16.8344	0.006	TOBG_NAT-42
tara152_bact_mixed	43.6792	-16.8344	0.093	TOBG_NAT-42
tara152_bact_surface	43.6792	-16.8344	0.044	TOBG_NAT-42
tara152_prot_dcm	43.6792	-16.8344	0.009	TOBG_NAT-42
tara152_prot_meso	43.6792	-16.8344	0.002	TOBG_NAT-42
TARA_065_MES	-35.2421	26.3048	0.0809992	TOA-bin-1376
TARA_078_MES	-30.1484	-43.2705	0.156276	TOA-bin-1376
TARA_085_MES	-62.2231	-49.2139	0.0595483	TOA-bin-1376
TARA_132_MES	31.5168	-159.046	0.067815	TOA-bin-1376
TARA_145_MES	78.9354	79.0604	0.26651	TOA-bin-1376
TARA_152_MES	79.2233	66.3435	0.0772867	TOA-bin-1376
TARA_152_SRF	77.1604	73.2057	0.00888049	TOA-bin-1376
TARA_155_DCM	74.8023	76.1478	0.00538827	TOA-bin-1376
TARA_155_MES	78.3555	91.6084	0.403553	TOA-bin-1376
TARA_155_SRF	78.2518	91.8557	0.00607403	TOA-bin-1376
TARA_158_MES	77.9668	116.656	0.442889	TOA-bin-1376
TARA_163_MES	77.9028	117.154	0.086782	TOA-bin-1376
TARA_163_SRF	78.0391	116.41	0.00940502	TOA-bin-1376
TARA_173_SCM	71.5955	160.938	0.00484331	TOA-bin-1376
TARA_189_MES	71.0704	174.992	0.229515	TOA-bin-1376
TARA_206_MES	70.9433	-53.5127	0.0157134	TOA-bin-1376
TARA_210_MES	61.5754	-55.9846	0.0480322	TOA-bin-1376
TARA_056_MES	-15.3379	43.2948	0.168	TOA-bin-1708
TARA_065_DCM	-35.2421	26.3048	0.000333389	TOA-bin-1708
TARA_065_MES	-35.2421	26.3048	0.150199	TOA-bin-1708
TARA_078_MES	-30.1484	-43.2705	0.133304	TOA-bin-1708
TARA_085_MES	-62.2231	-49.2139	0.048038	TOA-bin-1708
TARA_111_MES	-16.9486	-100.671	0.122237	TOA-bin-1708
TARA_132_MES	31.5168	-159.046	0.121844	TOA-bin-1708
TARA_138_MES	6.3378	-102.954	0.0465011	TOA-bin-1708
TARA_145_MES	78.9354	79.0604	0.136397	TOA-bin-1708
TARA_145_SRF	78.9564	79.4201	0.00146987	TOA-bin-1708
TARA_152_MES	79.2233	66.3435	0.140419	TOA-bin-1708
TARA_155_MES	78.3555	91.6084	0.0443375	TOA-bin-1708
TARA_158_MES	77.9668	116.656	0.0137381	TOA-bin-1708
TARA_163_MES	77.9028	117.154	0.00597329	TOA-bin-1708
TARA_163_SRF	78.0391	116.41	0.000925237	TOA-bin-1708
TARA_189_MES	71.0704	174.992	0.0072287	TOA-bin-1708
TARA_201_MES	74.305	-85.6552	0.00103258	TOA-bin-1708
TARA_206_MES	70.9433	-53.5127	0.0020582	TOA-bin-1708
TARA_210_MES	61.5754	-55.9846	0.00411772	TOA-bin-1708
DAH1	22.7312	114.549	0.00467925	RJ.11
DAH2	22.7312	114.55	0.00571349	RJ.11
DAH3	22.7311	114.55	0.00611231	RJ.11
HJD2	23.485	116.776	0.00155353	RJ.11
HJD3	23.4849	116.776	0.00251097	RJ.11
HJH1	22.8274	115.268	0.0266585	RJ.11
HJH2	22.8273	115.268	0.0368172	RJ.11
HJH3	22.8272	115.268	0.0347056	RJ.11
HJW1	23.4462	116.76	0.0202236	RJ.11
HJW2	23.446	116.76	0.0454213	RJ.11
HJW3	23.4459	116.76	0.0255379	RJ.11
HM1	22.7864	113.594	0.00520868	RJ.11
HM3	22.7862	113.593	0.00431931	RJ.11
JJ1	21.2672	110.632	0.0234947	RJ.11
JJ2	21.2671	110.632	0.0203678	RJ.11
JJ3	21.2665	110.633	0.0275376	RJ.11
JM1	22.7435	113.566	0.00277052	RJ.11
JTM3	22.0734	113.275	0.000133547	RJ.11
LH1	22.8886	115.619	0.0244239	RJ.11
LH2	22.8884	115.619	0.0194308	RJ.11
LH3	22.8883	115.619	0.0155384	RJ.11
MDM1	22.1913	113.422	0.00396614	RJ.11
MDM2	22.191	113.422	0.00494428	RJ.11
MYJ1	21.7928	112.02	0.00193524	RJ.11
RJ1	23.3266	116.711	0.186551	RJ.11
RJ2	23.3266	116.712	0.0576183	RJ.11
RJ3	23.3266	116.712	0.0748144	RJ.11
WKH1	22.8841	115.667	0.0973587	RJ.11
WKH2	22.884	115.667	0.120301	RJ.11
WKH3	22.8841	115.668	0.099352	RJ.11
DFJ1	21.6865	108.849	0.000388102	RJ.3
DFJ2	21.6859	108.849	0.000383525	RJ.3
DJN1	22.9189	113.6	0.0494597	RJ.3
DJN2	22.9186	113.6	0.0674504	RJ.3
DJN3	22.9184	113.6	0.0396471	RJ.3
HJH1	22.8274	115.268	0.000424353	RJ.3
HJH2	22.8273	115.268	0.000441004	RJ.3
HJH3	22.8272	115.268	0.000446576	RJ.3
HJW2	23.446	116.76	0.000150208	RJ.3
HM1	22.7864	113.594	0.226845	RJ.3
HM2	22.7864	113.594	0.00879784	RJ.3
HM3	22.7862	113.593	0.157958	RJ.3
HQM1	22.6152	113.59	0.00149769	RJ.3
HQM2	22.615	113.59	0.0011026	RJ.3
HQM3	22.6145	113.59	0.000471384	RJ.3
HTM1	22.2103	113.107	0.00099572	RJ.3
HTM2	22.2107	113.108	0.000746529	RJ.3
HTM3	22.2116	113.109	0.00109833	RJ.3
JJ1	21.2672	110.632	0.000726584	RJ.3
JJ2	21.2671	110.632	0.000682185	RJ.3
JJ3	21.2665	110.633	0.000890864	RJ.3
JM1	22.7435	113.566	0.139663	RJ.3
JM2	22.7435	113.566	0.0120132	RJ.3
JM3	22.7434	113.565	0.0109013	RJ.3
JTM1	22.0743	113.274	0.00142821	RJ.3
JTM2	22.0739	113.274	0.00155922	RJ.3
JTM3	22.0734	113.275	0.00189019	RJ.3
LH1	22.8886	115.619	0.000223873	RJ.3
LH2	22.8884	115.619	0.000276602	RJ.3
LH3	22.8883	115.619	0.000153036	RJ.3
MDM1	22.1913	113.422	0.00586827	RJ.3
MDM2	22.191	113.422	0.00555198	RJ.3
MDM3	22.1916	113.422	0.00397682	RJ.3
MYJ1	21.7928	112.02	0.000660397	RJ.3
MYJ2	21.7927	112.02	0.000461068	RJ.3
MYJ3	21.7926	112.02	0.000598132	RJ.3
RJ1	23.3266	116.711	0.131376	RJ.3
RJ2	23.3266	116.712	0.0388712	RJ.3
RJ3	23.3266	116.712	0.0559236	RJ.3
WKH1	22.8841	115.667	0.000934962	RJ.3
WKH2	22.884	115.667	0.000825067	RJ.3
WKH3	22.8841	115.668	0.00067711	RJ.3
YM1	22.2217	113.09	0.0109364	RJ.3
YM2	22.2213	113.09	0.00905932	RJ.3
YM3	22.221	113.091	0.00556835	RJ.3
